# Supplementary material for: A Comparative Assessment of Replication Stress Markers in the Context of Telomerase
Source: Cancers (Basel). 2022 Apr 28;14(9):2205. doi: 10.3390/cancers14092205 (PMC9103842; doi:10.3390/cancers14092205)
Supplement: Supplementary file 1 [file cancers-14-02205-s001.zip]

Archive with 2 entries (2 files):
- cancers-1706380-figures.pdf
- cancers-1706380-supplementary.pdf
